# Supplementary material for: Three-Dimensional Reconstruction of the Bony Nasolacrimal Canal by Automated Segmentation of Computed Tomography Images
Source: PLoS One. 2016 May 17;11(5):e0155436. doi: 10.1371/journal.pone.0155436 (PMC4871497; doi:10.1371/journal.pone.0155436)
Supplement: S1 File — (ZIP) [file pone.0155436.s001.zip]

Archive with 44 entries (41 files):
- S1/
- S1/perfilz_con_p020_ser002_img00064.tif
- __MACOSX/
- __MACOSX/S1/
- __MACOSX/S1/._perfilz_con_p020_ser002_img00064.tif
- S1/perfilz_con_p020_ser002_img00065.tif
- __MACOSX/S1/._perfilz_con_p020_ser002_img00065.tif
- S1/perfilz_con_p020_ser002_img00066.tif
- __MACOSX/S1/._perfilz_con_p020_ser002_img00066.tif
- S1/perfilz_con_p020_ser002_img00067.tif
- __MACOSX/S1/._perfilz_con_p020_ser002_img00067.tif
- S1/perfilz_con_p020_ser002_img00068.tif
- __MACOSX/S1/._perfilz_con_p020_ser002_img00068.tif
- S1/perfilz_con_p020_ser002_img00069.tif
- __MACOSX/S1/._perfilz_con_p020_ser002_img00069.tif
- S1/perfilz_con_p020_ser002_img00070.tif
- __MACOSX/S1/._perfilz_con_p020_ser002_img00070.tif
- S1/perfilz_con_p020_ser002_img00071.tif
- __MACOSX/S1/._perfilz_con_p020_ser002_img00071.tif
- S1/perfilz_con_p020_ser002_img00072.tif
- __MACOSX/S1/._perfilz_con_p020_ser002_img00072.tif
- S1/perfilz_con_p020_ser002_img00073.tif
- __MACOSX/S1/._perfilz_con_p020_ser002_img00073.tif
- S1/perfilz_con_p020_ser002_img00074.tif
- __MACOSX/S1/._perfilz_con_p020_ser002_img00074.tif
- S1/perfilz_con_p020_ser002_img00075.tif
- __MACOSX/S1/._perfilz_con_p020_ser002_img00075.tif
- S1/perfilz_con_p020_ser002_img00076.tif
- __MACOSX/S1/._perfilz_con_p020_ser002_img00076.tif
- S1/perfilz_con_p020_ser002_img00077.tif
- __MACOSX/S1/._perfilz_con_p020_ser002_img00077.tif
- S1/perfilz_con_p020_ser002_img00078.tif
- __MACOSX/S1/._perfilz_con_p020_ser002_img00078.tif
- S1/perfilz_con_p020_ser002_img00079.tif
- __MACOSX/S1/._perfilz_con_p020_ser002_img00079.tif
- S1/perfilz_con_p020_ser002_img00080.tif
- __MACOSX/S1/._perfilz_con_p020_ser002_img00080.tif
- S1/perfilz_con_p020_ser002_img00081.tif
- __MACOSX/S1/._perfilz_con_p020_ser002_img00081.tif
- S1/perfilz_con_p020_ser002_img00082.tif
- __MACOSX/S1/._perfilz_con_p020_ser002_img00082.tif
- S1/perfilz_con_p020_ser002_img00083.tif
- __MACOSX/S1/._perfilz_con_p020_ser002_img00083.tif
- __MACOSX/._S1
