# Supplementary material for: Three-Dimensional Reconstruction of the Bony Nasolacrimal Canal by Automated Segmentation of Computed Tomography Images
Source: PLoS One. 2016 May 17;11(5):e0155436. doi: 10.1371/journal.pone.0155436 (PMC4871497; doi:10.1371/journal.pone.0155436)
Supplement: S2 File — (ZIP) [file pone.0155436.s002.zip]

Archive with 8 entries (5 files):
- S2/
- S2/modelling1.m
- __MACOSX/
- __MACOSX/S2/
- __MACOSX/S2/._modelling1.m
- S2/modelparameters_s020.m
- __MACOSX/S2/._modelparameters_s020.m
- __MACOSX/._S2
