# Supplementary material for: Three-Dimensional Reconstruction of the Bony Nasolacrimal Canal by Automated Segmentation of Computed Tomography Images
Source: PLoS One. 2016 May 17;11(5):e0155436. doi: 10.1371/journal.pone.0155436 (PMC4871497; doi:10.1371/journal.pone.0155436)
Supplement: S2 File — (ZIP) [file pone.0155436.s002.zip › S2/modelling1.m]

%%%%%%%%%%%%%%%%%%%%%%%%%%%%%%%%%%%%%%%%%%%%%%%%%%%%%%%%%%%%%%%%%%%%%%%%%%%
%                                                                         %
%           MODELLING BONY NASOLACRIMAL CANALS                            %
%                                                                         %
%               version       2014.04.10                                  %
%                                                                         %
%            (C) 2016 by Lucía Jáñez García                               %
%                                                                         % 
% This software can be freely used only for educational or research       %
% purpose provided its source is cited as:                                %
%  Jáñez L, Saenz-Frances F, Ramirez-Sebastian J M, Toledano-Fernandez N, % 
%  Urbasos-Pascual M, Jañez-Escalada L. Three-dimensional reconstruction  %
%  of the bony nasolacrimal canal by automated segmentation of computed   %
%  tomography images. PLOS ONE. 2016.                                     %
%                                                                         %
%%%%%%%%%%%%%%%%%%%%%%%%%%%%%%%%%%%%%%%%%%%%%%%%%%%%%%%%%%%%%%%%%%%%%%%%%%%
%                                                                         %
%    Default  path  for binary image stacks:   c:\SegmentedNLC            %
%                                                                         %
%%%%%%%%%%%%%%%%%%%%%%%%%%%%%%%%%%%%%%%%%%%%%%%%%%%%%%%%%%%%%%%%%%%%%%%%%%%

 
clearvars
clc

close all
close all hidden

% abre y cierra todos los ficheros
fopen('all');
fclose ('all');

%subjectnum = input('GENERATE MODEL FOR SUBJECT NUMBER:');
subjectnum = 20
%**************************************************************************
modpar=strcat( 'modelparameters_s',num2str(subjectnum));
if subjectnum==001 
    modelparameters_s001
elseif subjectnum==002 
    modelparameters_s002
elseif subjectnum==10 
    modelparameters_s010
elseif subjectnum==11 
    modelparameters_s011
elseif subjectnum==12 
    modelparameters_s012
elseif subjectnum==13 
    modelparameters_s013 
elseif subjectnum==14 
    modelparameters_s014
elseif subjectnum==15 
    modelparameters_s015
elseif subjectnum==16 
    modelparameters_s016
elseif subjectnum==017 
    modelparameters_s017
elseif subjectnum==18 
    modelparameters_s018
elseif subjectnum==19 
    modelparameters_s019
elseif subjectnum==20 
    modelparameters_s020
elseif subjectnum==21 
    modelparameters_s021
elseif subjectnum==22 
    modelparameters_s022 
   
else
    display ('Parameters for this subject are missing.Execution stopped');
    break
end
     
%    
%**************************************************************************

   azimut=   -60 ;
   elevacion=  20 ;
   
%
ejecanal_i = 1;
ejecanal_d = 1;
coloreje= 1*[0.0 0.0 1.0];
grosoreje = 2;
%

superficie_d = 1;  
superficie_i = 1;  
opacidad_modsup=1.0; 

%
mascaras_cortes = 1 ;
corte_tac_base = 0;
orbitar = 0;
%
corteoblicuo=0;
%
corteortogonal_der=0;
%
corteortogonal_izq=0;

realidad_virtual=0;
modsolido_d=0;
modsolido_i=0;
colormodelosolido=[0.2 1 0.2];
coloraristasmodelosolido = [0.2 0.2 0.2];
opacidad_modsol=1.0; 
zini= min (z_min_dom_POL_d,z_min_dom_POL_i)  ; 
zfin= max (z_max_dom_POL_d,z_max_dom_POL_i)  ; 
p3x_der=[ cp3x3_der  cp3x2_der  cp3x1_der  cp3x0_der ] ;
p3y_der=[ cp3y3_der  cp3y2_der  cp3y1_der  cp3y0_der ] ;
centroarriba_x_der = polyval(p3x_der,z_max_dom_POL_d) ;
centroarriba_y_der = polyval(p3y_der,z_max_dom_POL_d) ;
centroarriba_z_der = z_max_dom_POL_d ;
centroabajo_x_der = polyval(p3x_der,z_min_dom_POL_d) ;
centroabajo_y_der = polyval(p3y_der,z_min_dom_POL_d) ;
centroabajo_z_der = z_min_dom_POL_d ;
p3x_izq= [ cp3x3_izq  cp3x2_izq  cp3x1_izq  cp3x0_izq ] ;
p3y_izq= [ cp3y3_izq  cp3y2_izq  cp3y1_izq  cp3y0_izq ] ;
centroarriba_x_izq = polyval(p3x_izq, z_max_dom_POL_i) ;
centroarriba_y_izq = polyval(p3y_izq, z_max_dom_POL_i) ;
centroarriba_z_izq = z_max_dom_POL_i ;
centroabajo_x_izq = polyval(p3x_izq,z_min_dom_POL_i) ;
centroabajo_y_izq = polyval(p3y_izq,z_min_dom_POL_i) ;
centroabajo_z_izq = z_min_dom_POL_i ;
fderiv1_p3x_der=[ 3*cp3x3_der  2*cp3x2_der  1*cp3x1_der ] ;
fderiv1_p3y_der=[ 3*cp3y3_der  2*cp3y2_der  1*cp3y1_der ] ;
fderiv1_p3z_der= 1 ;
fderiv1_p3x_izq= [ 3*cp3x3_izq  2*cp3x2_izq  1*cp3x1_izq  ] ;
fderiv1_p3y_izq= [ 3*cp3y3_izq  2*cp3y2_izq  1*cp3y1_izq  ] ;
fderiv1_p3z_izq= 1 ;
deriv1_p3_der_arriba = [  polyval(fderiv1_p3x_der,z_max_dom_POL_d)  polyval(fderiv1_p3y_der,z_max_dom_POL_d)   1 ];
deriv1_p3_der_abajo  = [  polyval(fderiv1_p3x_der,z_min_dom_POL_d)  polyval(fderiv1_p3y_der,z_min_dom_POL_d)   1 ];
deriv1_p3_izq_arriba = [  polyval(fderiv1_p3x_izq,z_max_dom_POL_i)  polyval(fderiv1_p3y_izq,z_max_dom_POL_i)   1 ];
deriv1_p3_izq_abajo  = [  polyval(fderiv1_p3x_izq,z_min_dom_POL_i)  polyval(fderiv1_p3y_izq,z_min_dom_POL_i)   1 ];

n_corte_inicial_impuesto = -1;%  %debe ser -1 salvo cuando se quiere seguir
                                                                                  
%**************************************************************************
%**************************************************************************

% Correcciones a introducir en el origen del zoom
zoom_origen_y_corregir =180;   % (absoluto) permanente  
zoom_origen_x_correccion = 0;  % incremento (+ ó -);sólo actua una vez

% Nivel y Ventana para ROI manual
nivel=300;
ventana=1000;

% pausa activar para interactivo

%fija intervalo 1 para presentacion de imagenes antes de borrarlas 
delay=5; % segundos
delay0=5; % segundos
delay1=5; % segundos
delay2=delay1;  % segundos
%desactivar pausas, para ejecución desatendida
pause off


% Posiciona esquina superior de las imágenes
posX = 10; posY = 10; %you can set any value for posX and posY - try to keep it on screen
 
% Pone / quita  on/off marco de las figuras
set(gca, 'box','off');

% inicia el fichero de avisos
timestamp=datestr(clock, 0);
avisos=int2str(zeros(50,30));
%avisos= strcat( timestamp,' __**  AVISOS  **__ ' ,timestamp); 

% Control de las figuras dibujadas
iptsetpref('ImshowBorder','loose');

iptsetpref('ImshowInitialMagnification',100)


% apunta la hora de inicio para calcular la duración de la ejecución
% str = 'March 28, 2012 11:51:00';
time0 = clock;


nf=512 ;   % nº de filas en fichero DICOM
nc=512 ;   % nº de columnas en fichero DICOM
nBp =2 ;% nº de Bytes /pixel en fichero DICOM
nbp =16 ;% nº de Bytes /pixel en fichero DICOM

% Carpetas donde estan los tac y donde grabar los resultados
path_resultados='C:\SegmentedNLC\'   ;


% Define el criterio de conectividad a utilizar en el analisis de 
% la sección del canal(realizado en B3)
conectividadB3 = 4 ;
conectividadRU = 4 ; %conectividad para buscar regionunica
npix_x=100;
npix_y=150;
n_cortes_der= n_corte_fin_DER - n_corte_ini_DER+1 ;
n_cortes_izq= n_corte_fin_IZQ - n_corte_ini_IZQ+1 ;
n_cortes_di = max(n_corte_fin_DER,n_corte_fin_IZQ)-min(n_corte_ini_DER,n_corte_ini_IZQ)+1 ;
% nº del corte  que va en la posicion 1 de la pila conjunta v (canales der e izq)  
n_corte_ini_di = min(n_corte_ini_DER,n_corte_ini_IZQ);
% nº del corte  que va en la posicion más alta de la pila de v 
n_corte_fin_di = max(n_corte_fin_DER,n_corte_fin_IZQ);
desfase_ini_der = n_corte_ini_DER - n_corte_ini_di  ;
desfase_fin_der = n_corte_fin_DER - n_corte_fin_di  ;
desfase_ini_izq = n_corte_ini_IZQ - n_corte_ini_di  ;
desfase_fin_izq = n_corte_fin_IZQ - n_corte_fin_di  ;

%Pone a cero la matriz 
v=zeros(npix_x,npix_y,n_cortes_di+1);
vbrc=zeros(npix_x,npix_y,n_cortes_di+1);
tc8=zeros(nf,nc,n_cortes_di+1);
tc8zr=zeros(npix_x,npix_y,n_cortes_di+1);
%                              /\
%                             /  \
%                            /    \
%                           /      \
%******************************************************************
%     NUEVO PACIENTE
%******************************************************************


for n_pac = analizarpacientes
 
% LEE LOS CORTES Y LOS CARGA EN V
ord_corte=0;
for n_corte= n_corte_ini_di: n_corte_fin_di+1   ;
ord_corte=ord_corte+1;    
%***************************************************************************
% lee la imagen    en tif en la carpeta
%       C:\_____tesis_Lucia\datos\validacion\mascaras_superpuestas


% calcula el nombre del fichero que contiene la imagen con el perfil del
% canal en el corte
part1 = sprintf('%03d\n',n_pac);
part2 = sprintf('%03d\n',n_serie);
part3 = sprintf('%05d\n',n_corte);
           lado='conjunto';
           lad='con';
ext='.tif';
filenamecon= strcat(path_resultados,'rp',part1,'\conjunto\perfilz_con_p',part1,'_ser',part2,'_img',part3,ext);

fprintf (1,'%-s %i   %-s %i\r   %-s %s  ',...
'lee perfilz   (A1 170): de n_pac=', n_pac,' n_corte=',n_corte,'filenamecon=',filenamecon);

% lo lee  
perfilz=imread(filenamecon, 'tif');
figure,imshow(perfilz ,'DisplayRange',[]);
title('perfil ampliada'); impixelinfo;
display ('leidaperfilz ,   183');
fprintf (1,'%-s \r %s',...
'leida perfilz  ampliada(  183); en fichero:',filenamecon);           
pause(delay1)
close
BW = im2bw(perfilz, 0.5);

% rellena la imagen binaria
canalbin = imfill(BW,'holes');
figure, imshow(canalbin ,'DisplayRange',[]);
title('canal binario relleno ,   200 ');          
impixelinfo;
pause(delay1)
close
canalz=100*uint8(canalbin);   

% amppliada x8
canal = imresize(canalz, 0.125,'nearest');


% Crea la pila con las máscaras de los canales en los sucesivos cortes             
v(:,:,ord_corte  )= canal;
 
end % de nº del corte


%**************************************************************************
%Crea vd
%**************************************************************************
vd     = zeros(npix_x, npix_y, n_cortes_der+1 ) ;

vd    ( : , 1:npix_y/2 , : ) =  v   ( : , 1:npix_y/2  , 1+desfase_ini_der:desfase_ini_der+n_cortes_der+1 );


%**************************************************************************
%Crea el volumen vi
%**************************************************************************
vi     = zeros(npix_x, npix_y, n_cortes_izq+1 ) ;

vi    ( : , npix_y/2+1:npix_y , : ) =  v   ( : , npix_y/2+1:npix_y  , 1+desfase_ini_izq:desfase_ini_izq+n_cortes_izq+1 );

desplazax = (zoom_origen_x-1)*deltax ; 
desplazay = (zoom_origen_y-1)*deltay ;
desplazaz = zini         ;
ancho_min= desplazay+     1*deltay;
ancho_max= desplazay+   npix_y*deltay;
fondo_min= desplazax+    1*deltax;
fondo_max= desplazax+   npix_x*deltax;
alto_min= desplazaz;
alto_max= desplazaz + n_cortes_di * deltaz;
x = ancho_min : deltay : ancho_max ;
y = fondo_min : deltax : fondo_max ;
z = alto_min  : deltaz : alto_max  ;  


%Establece  los ejes 
xlim manual;
ylim manual;
zlim manual;

axis([ ancho_min  ancho_max     fondo_min  fondo_max    alto_min-2  alto_max+2]);
ax = gca;
ax.Color = 'w';
ax.ZTick = 0:0.625:100 ;
view (azimut, elevacion);
grid on;
daspect([1,1,1]);
%axis equal; % quitandolo no se recorta el espacio representado en la figura
set(gcf,'Renderer','opengl'); %necesario opengl para transparencia del canal
shading interp;

if (superficie_d==1 || superficie_di==1)
vds = smooth3(vd) ;
colorsuperficie = [1 0.5 1];

desplazaz_d = z_min_dom_POL_d ;

alto_min_d = desplazaz_d ;
alto_max_d = desplazaz_d +   n_cortes_der*deltaz;

z_d = alto_min_d  : deltaz : alto_max_d ;  


hold on;
[f_d,vertices_d] = isosurface(x,y,z_d,vds,79.19800219);
p_d =patch('Faces',f_d,'Vertices',vertices_d);
alpha(p_d,opacidad_modsup);  %superficie muy trasparente
%alpha(p_d,opacidad_modsup);  %superfice opaca=1,  [0,1)

n_d=isonormals(x,y,z_d,vds,p_d);
set(p_d,'FaceColor',[0.7 0.4 0.2],   'EdgeColor','none');
set(gca, 'box','off');

view (azimut, elevacion);
axis on;
axis vis3d;
grid on;
%daspect([deltaz/deltay,deltaz/deltax,deltaz]);

hold off
end ;  


if (superficie_i==1 || superficie_di==1)
vis = smooth3(vi) ;
colorsuperficie = [1 0.5 1];

%  Calcula el  eje 

desplazaz_i = z_min_dom_POL_i  ;

alto_min_i = desplazaz_i ;
alto_max_i = desplazaz_i +   n_cortes_izq*deltaz;

z_i = alto_min_i  : deltaz : alto_max_i  ;  


hold on;
[f_i,vertices_i] = isosurface(x,y,z_i,vis,79.19830614);
p_i =patch('Faces',f_i,'Vertices',vertices_i);

alpha(p_i,opacidad_modsup);  
n_i=isonormals(x,y,z_i,vis,p_i);
set(p_i,'FaceColor',[0.7 0.4 0.2],   'EdgeColor','none');
% Pone / quita  on/off marco de las figuras
set(gca, 'box','off');

view (azimut, elevacion);
axis on;
axis vis3d;
grid on;

end ;  


%*********************************************************************
% PONE LA ILUMINACIÓN DE LA ESCENA TOTAL
%*********************************************************************

light('Position',[-200 50  -50],'Style','local');
lighting 'gouraud';
%camlight('left');
camlight('right');

light('Position',[200 0  -50],'Style','local');
lighting 'gouraud';
%camlight('left');
camlight('right');

%lightangle(120,30)


set(findobj(gca,'type','patch'),...
'FaceLighting','gouraud',...
'AmbientStrength',0.8,'DiffuseStrength',.5,...
'SpecularStrength',.2,'SpecularExponent',20,...
'BackFaceLighting','reverselit')


xlim manual

if ejecanal_d == 1
    
hold on;
h1=ezplot3(pyd,pxd,'tr',[z_min_dom_POL_d  , z_max_dom_POL_d]);
set (h1,'Color', coloreje, 'LineWidth',grosoreje)
hold off;

end;  

if ejecanal_i == 1 
hold on;
h2=ezplot3(pyi,pxi,'ts',[z_min_dom_POL_i , z_max_dom_POL_i]);
set (h2,'Color', coloreje, 'LineWidth',grosoreje)
hold off;
end ;

pause(10)
   
end   
    
 
title({'NASOLACRIMAL CANALS OF SUBJECT:',analizarpacientes},...        
    'Fontname','Arial','FontSize',10,'FontWeight','normal','Color',[0.7 0.4 0.2]);
xlabel('Y Axis grows from subject\primes right to left','Fontname','Arial','FontSize',10,'FontWeight','normal','Color','k');
ylabel('   ','Fontname','Arial','FontSize',10,'FontWeight','normal','Color',[0 0 0]);
zlabel('Height','Fontname','Arial','FontSize',10,'FontWeight','normal','Color',[0 0 0]  );
legend({'NASOLACRIMAL CANALS (subject #20)','\copyright 2016 Lucía Jáñez García'},...
'Fontname','Arial','FontSize',10,'FontWeight','normal','Color',[0.7 0.4 0.2]);

display ('************ END ************')
