# Supplementary material for: Three-Dimensional Reconstruction of the Bony Nasolacrimal Canal by Automated Segmentation of Computed Tomography Images
Source: PLoS One. 2016 May 17;11(5):e0155436. doi: 10.1371/journal.pone.0155436 (PMC4871497; doi:10.1371/journal.pone.0155436)
Supplement: S2 File — (ZIP) [file pone.0155436.s002.zip › S2/modelparameters_s020.m]

%**************************************************************************
%     PARAMETERS TO MODEL NLC OF SUBJECT NUMBER 20
%
%       Estos datos se han generado en medidas_2_4_2015.xlsx  
analizarpacientes    = [  20  ] ; % 
n_serie              = [  2    ] ; % 
n_corte_ini_DER      = [   64    ] ; % 
n_corte_fin_DER      = [   82    ] ; % 
n_corte_ini_IZQ     = [   64    ] ; % 
n_corte_fin_IZQ      = [   81    ] ; % 
deltax               = [   0.312500    ] ; % 
deltay              = [    0.312500     ] ; % 
deltaz               = [    0.625    ] ; % 
origen_numeracion_cortes= 'boca'; % 
pxd=  '+ (-0.0010435733683582)*tr^3 +(0.18992874823418)*tr^2+(-11.1499742817307)*tr^1  +(219.580754646825)'  ;
pyd=  '+ (0.00115301773149458)*tr^3 +(-0.158393304115914)*tr^2+(6.97561466684803)*tr^1  +(-29.0697932431411)'  ;
z_min_dom_POL_d=39.0625;
z_max_dom_POL_d=50.9375;
pxi=  '+ (-0.00512732099529916)*ts^3 +(0.749720420364703)*ts^2+(-36.5999223849075)*ts^1  +(603.334019628319)'  ;
pyi=  '+ (0.0051331691319821)*ts^3 +(-0.695475816993714)*ts^2+(31.7013039803462)*ts^1  +(-389.888364185759)'  ;
z_min_dom_POL_i=39.0625;
z_max_dom_POL_i=50.3125;
zoom_origen_x =8 ;     
zoom_origen_y=180 ;   
cp3x3_der     = -0,00104357336835820000        ;   			
cp3x2_der     =  0,18992874823418000000       ;  
cp3x1_der     =  -11,14997428173070000000       ;  
cp3x0_der     =  219,58075464682500000000       ;  
cp3y3_der     = 0,00115301773149458000        ;  			
cp3y2_der     = -0,15839330411591400000        ;  
cp3y1_der     = 6,97561466684803000000        ; 
cp3y0_der     =  -29,06979324314110000000       ; 
cp3x3_izq      =  -0,00512732099529916000      ; 			
cp3x2_izq      =  0,74972042036470300000      ; 
cp3x1_izq      =  -36,59992238490750000000      ; 
cp3x0_izq     =    603,33401962831900000000     ; 
cp3y3_izq      =  0,00513316913198210000      ;  			
cp3y2_izq     =   -0,6954758169937140000      ;  
cp3y1_izq      =   31,70130398034620000000     ; 
cp3y0_izq      =   -389,88836418575900000000     ; 
%          
%**************************************************************************
