# Supplementary material for: Three-Dimensional Reconstruction of the Bony Nasolacrimal Canal by Automated Segmentation of Computed Tomography Images
Source: PLoS One. 2016 May 17;11(5):e0155436. doi: 10.1371/journal.pone.0155436 (PMC4871497; doi:10.1371/journal.pone.0155436)
Supplement: S4 File — (XLSX) [file pone.0155436.s004.xlsx]

## Sheet: apiladas
SUBJECT NUMBER	SEX	AGE	LATERALITY	VOLUME	AXIAL LENGTH	END-TO-END LENGTH	POLYGONAL LENGTH	Polyn2L	Polyn3L	Polyn4L	SecA	SecPolygA	SecPolyn2A	SecPolyn3A	SecPolyn4A	MinSecA	MinSecPolygA	MinSecPolyn2A	MinSecPolyn3A	MinSecPolyn4A	MinSecD	MinSecPolygD	MinSecPolyn2D	MinSecPolyn3D	MinSecPolyn4D	NUMBER OF SLICES IN BNLC	r2p3x	r2p3y	r2p4x	r2p4y	r2p2y	X VOXEL SIZE	Y VOXEL SIZE	Z VOXEL SIZE
12	male	26	R	212.766	12.5	14.4366	15.6236	15.2279	15.8548	16.0132	17.0213	13.5308	11.4103	10.8152	10.7006	11.3386	10.4171	9.49391	8.55881	8.30957	0.9375	1.04645	10.3031	1.08891	0.37725	20	0.998842	0.894378	0.998956	0.976324	0.88401	0,365234	0,365234	0.625
12	male	26	L	222.104	12.5	14.3636	15.6167	15.297	15.7795	15.8558	17.7683	14.2216	11.7987	11.1463	11.0552	11.472	9.67429	7.13147	7.51129	7.55911	7.8125	9.46123	8.63086	9.44722	9.48999	20	0.998122	0.982604	0.998128	0.989793	0.982586	0,365234	0,365234	0.625
13	female	77	R	198.723	7.5	9.45657	11.195	10.3879	11.6553	11.8897	26.4965	18.5504	15.4745	14.1031	14.6673	21.0328	11.6611	10.2628	9.13848	8.64958	4.0625	7.25443	6.43056	7.61227	10.6829	12	0.989837	0.979757	0.994693	0.979774	0.97383	0,380859	0,380859	0.625
13	female	77	L	159.922	8.125	9.95854	11.7294	10.8715	11.7211	11.7502	19.6827	14.0255	12.0421	11.0199	10.9971	14.7955	9.56636	8.70831	8.10563	8.11893	1.5625	8.18073	7.11811	8.23882	8.2312	13	0.993658	0.940643	0.993674	0.959183	0.886236	0,380859	0,380859	0.625
14	female	51	R	154.658	8.125	15.8753	18.6922	17.6087	18.9709	19.6244	19.0348	9.04996	8.39395	6.3282	6.52872	10.2029	4.87004	3.38197	3.31182	3.40823	3.4375	11.0527	6.58804	11.8574	11.0753	13	0.991728	0.246732	0.996762	0.833825	0.198747	0,359375	0,359375	0.625
14	female	51	L	224.48	7.5	15.2704	16.7438	17.1272	17.7301	17.7239	29.9306	14.609	10.8787	9.93089	9.60906	22.8596	7.62661	5.19377	5.23241	4.831	3.4375	11.7509	9.51922	9.46357	10.0917	12	0.997712	0.903809	0.998941	0.959023	0.900087	0,359375	0,359375	0.625
15	female	70	R	307.678	11.875	15.4676	18.0897	17.7953	18.1253	18.0273	25.9097	18.9858	11.8096	11.5045	11.6104	12.0117	4.52424	6.47919	6.51964	6.01659	4.0625	11.6855	10.7963	10.5864	10.9548	19	0.961801	0.935927	0.963785	0.936146	0.907527	0,312500	0,312500	0.625
15	female	70	L	367.554	13.75	18.3169	21.6134	21.413	22.4188	22.3209	26.7312	21.0277	10.8978	10.2363	10.2009	9.375	2.86735	4.6513	4.73497	4.66053	6.5625	14.0216	10.05	14.1949	14.5261	22	0.945811	0.71897	0.946385	0.719173	0.56074	0,312500	0,312500	0.625
16	male	33	R	161.318	10	10.5595	11.5154	11.322	11.4895	11.5459	16.1318	13.9439	12.2583	11.9169	11.8825	12.4972	11.5902	10.5224	10.7226	10.8306	2.1875	4.3478	7.07671	7.09568	2.28236	16	0.998259	0.995789	0.998698	0.996202	0.981128	0,408203	0,408203	0.625
16	male	33	L	152.779	11.875	12.5267	13.9047	13.3701	13.8338	13.9652	12.8656	10.6037	9.60966	9.09238	9.04019	8.49811	8.12772	7.70326	7.30955	8.02228	0.3125	0.330727	5.43896	0.333668	2.87665	19	0.99636	0.977547	0.997632	0.985357	0.91426	0,408203	0,408203	0.625
17	female	43	R	219.246	13.125	15.2513	17.0883	16.303	16.7719	17.1522	16.7045	12.5734	10.8148	10.381	10.1106	11.7048	10.6595	7.9297	7.89157	8.12649	1.5625	1.80371	10.261	12.0113	12.03	21	0.996447	0.958276	0.997779	0.984085	0.932755	0,417969	0,417969	0.625
17	female	43	L	225.142	13.125	14.9725	17.0841	15.945	16.4373	16.8926	17.1537	13.6909	12.4853	12.0635	11.7055	13.8011	8.45743	7.02613	6.41412	6.36483	10.9375	13.5842	12.5661	12.5759	12.6037	21	0.994208	0.89334	0.995814	0.981509	0.877451	0,417969	0,417969	0.625
18	female	55	R	255.666	12.5	14.5659	16.794	15.6006	16.9417	17.5647	20.4533	15.2617	12.429	11.2056	11.0446	12.5172	9.01717	9.3696	7.77918	7.78705	5.3125	11.8065	7.26338	12.275	11.9888	20	0.977162	0.948745	0.984193	0.981799	0.909859	0,320312	0,320312	0.625
18	female	55	L	345.889	11.25	13.4408	16.6527	16.9724	17.5761	17.4672	30.7457	23.5249	14.4551	14.7337	14.6399	15.39	5.35309	7.3512	7.08157	6.37834	0.3125	10.0121	10.7272	9.99674	10.8664	18	0.939888	0.937159	0.947814	0.93903	0.931632	0,320312	0,320312	0.625
19	female	43	R	264.449	10	13.3621	14.5171	14.7131	14.7024	14.6541	26.4449	17.619	12.8847	12.9101	12.9694	13.8908	12.592	10.686	10.677	9.60923	0.3125	1.01785	7.47508	7.46538	0.37515	16	0.999303	0.960205	0.999641	0.980506	0.952698	0,332031	0,332031	0.625
19	female	43	L	154.756	10	13.0194	14.2448	14.5103	14.3855	14.2087	15.4756	10.698	7.80234	7.9723	8.12138	8.04785	5.94541	4.787	4.65614	4.74785	4.0625	5.47064	5.42277	5.40483	5.43209	16	0.998215	0.674956	0.999228	0.82795	0.619516	0,332031	0,332031	0.625
20	male	32	R	185.364	11.875	12.6239	14.2495	13.7316	13.7514	14.5087	15.6096	13.0519	11.5037	11.534	10.6845	11.9141	10.2881	8.74346	8.78186	8.94261	4.6875	5.6959	8.43172	8.3864	11.7168	19	0.98188	0.997912	0.993802	0.998803	0.996186	0,312500	0,312500	0.625
20	male	32	L	177.673	11.25	12.5874	14.3496	13.6066	14.1601	14.7616	15.7932	12.3869	10.6318	9.96579	9.57421	9.96094	8.585	7.56451	7.46462	7.00427	4.0625	11.2509	8.73453	11.3827	11.4086	18	0.978638	0.997694	0.990062	0.99783	0.986591	0,312500	0,312500	0.625
21	female	42	R	165.161	7.5	9.48709	11.7669	10.9837	12.568	13.0155	22.0215	13.9428	10.455	9.86792	10.1456	9.47266	6.73237	6.75911	4.96072	6.01913	0.9375	7.10858	7.60072	0.470559	7.02327	12	0.96007	0.88604	0.970032	0.889114	0.768605	0,312500	0,312500	0.625
21	female	42	L	340.881	8.125	11.5385	13.9651	14.6271	14.5521	14.8455	41.9546	28.328	14.3828	14.5103	20.8347	12.793	6.13785	7.8247	7.69838	3.49999	0.9375	6.90711	7.20378	7.33512	0.812876	13	0.93126	0.888953	0.953702	0.926309	0.866116	0,312500	0,312500	0.625
22	female	72	R	108.093	10	12.5321	14.5147	13.356	14.4152	15.1213	10.8093	7.75912	6.44041	5.47258	5.50785	4.88281	2.6301	2.51135	2.56838	2.45868	6.5625	10.6306	7.68168	10.8424	10.5529	16	0.977124	0.627476	0.983151	0.83789	0.279885	0,312500	0,312500	0.625
22	female	72	L	208.191	10	14.7635	17.6718	16.6182	18.9894	20.0452	20.8191	12.9551	8.75509	8.19333	8.20292	10.1562	2.48885	3.39041	2.62951	2.5061	6.5625	11.203	9.4812	12.3179	11.5041	16	0.941975	0.931454	0.956688	0.947932	0.895504	0,312500	0,312500	0.625
23	female	33	R	97.9008	4.375	9.13876	10.5979	11.2012	11.0454	10.786	22.3773	9.77211	6.91223	7.27281	6.58499	14.2479	5.14294	3.69023	3.6283	3.30728	2.1875	5.4566	5.3144	5.35823	5.74988	7	0.997532	0.997869	0.998843	0.997978	0.996813	0,292969	0,292969	0.625
23	female	33	L	95.6477	3.75	7.40521	8.68346	9.4619	8.50295	9.53575	25.5061	11.3914	6.32401	9.09039	11.3793	12.9605	5.9718	4.42912	3.52631	3.99713	0.3125	2.80121	3.23462	3.10285	3.24976	6	0.993715	0.9977	0.996401	0.998329	0.958035	0,292969	0,292969	0.625
24	female	43	R	212.952	6.875	8.28586	10.1212	9.80404	10.0056	10.2999	30.9748	22.1701	18.2202	18.466	17.8361	26.6602	16.2216	12.2743	12.095	11.2487	4.0625	6.76821	5.67529	7.81644	9.45425	11	0.998208	0.960904	0.998294	0.985435	0.959325	0,312500	0,312500	0.625
24	female	43	L	249.817	7.5	9.96998	11.978	12.15	12.6566	12.6201	33.3089	22.3466	17.2321	18.1112	17.7611	23.1445	13.8518	10.7198	10.8994	10.4662	0.3125	8.00221	6.85383	6.40744	6.59495	12	0.995158	0.98424	0.995905	0.984667	0.981807	0,312500	0,312500	0.625
25	female	36	R	150.584	6.875	9.14724	10.5337	10.6151	10.5676	10.3858	21.9031	14.4747	10.8609	10.986	11.0093	15.5283	10.2498	8.64168	8.56122	7.9214	2.1875	5.08736	5.09282	5.08637	5.24546	11	0.992826	0.761873	0.995074	0.825926	0.728396	0,404297	0,404297	0.625
25	female	36	L	162.128	8.125	9.89511	11.3549	10.8219	11.3399	11.7494	19.9542	13.8801	11.7513	10.89	10.4414	12.0957	9.97295	7.16726	7.72736	8.10873	3.4375	4.06548	5.36529	5.44417	5.69665	13	0.999092	0.954406	0.999363	0.995927	0.931383	0,404297	0,404297	0.625
26	male	45	R	269.636	13.125	17.1382	20.0754	17.969	18.8182	19.1157	20.5437	13.7564	12.0064	10.8529	10.9926	13.9434	8.44517	7.4628	7.15615	7.4426	4.6875	12.8528	9.11527	13.0953	12.8167	21	0.996442	0.911452	0.998157	0.922349	0.576886	0,343750	0,343750	0.625
26	male	45	L	271.039	13.125	17.3167	19.2851	18.5334	18.9926	18.8937	20.6506	12.8032	9.78534	9.17615	9.31722	6.14453	5.13373	4.11188	4.22054	4.45451	4.6875	5.43539	5.11846	5.27983	5.37254	21	0.995667	0.945552	0.996195	0.946503	0.66433	0,343750	0,343750	0.625
27	male	66	R	240.112	13.125	12.8351	14.2656	14.1211	14.1592	14.201	18.2943	16.7811	15.3565	15.215	15.1491	13.9648	13.7117	12.4227	12.8887	12.6211	5.3125	5.78906	1.79222	5.72451	1.79627	21	0.994813	0.995524	0.996753	0.997332	0.993246	0,312500	0,312500	0.625
27	male	66	L	213.257	12.5	12.1925	13.5093	13.0143	13.0963	13.2993	17.0605	15.7443	15.3938	15.175	14.6647	12.5977	11.6411	11.5991	11.1315	11.125	6.5625	6.9151	6.78281	6.75388	6.75958	20	0.994299	0.913365	0.995836	0.968361	0.658218	0,312500	0,312500	0.625
28	male	69	R	201.526	12.5	12.2755	14.6052	13.7482	13.6764	14.021	16.1221	14.2224	13.0399	13.1608	12.5823	11.1143	10.2837	8.4111	8.64801	8.93888	9.6875	12.1533	10.3792	10.5006	10.6476	20	0.981096	0.951494	0.981497	0.965439	0.942563	0,357422	0,357422	0.625
28	male	69	L	222.605	12.5	12.7378	13.9447	13.7933	13.7341	13.8657	17.8084	16.0845	14.3686	14.4773	14.1892	14.4358	12.7299	11.0547	10.981	11.3164	8.4375	9.11369	9.67533	8.99883	9.03623	20	0.997967	0.988745	0.998368	0.992272	0.985812	0,357422	0,357422	0.625
29	male	41	R	200.165	12.5	15.0069	16.651	15.5864	16.1794	16.4203	16.0132	12.073	10.5363	9.90895	9.87091	13.0508	10.5007	7.73495	7.59552	7.59981	7.8125	12.3897	9.74405	12.4587	12.2925	20	0.996669	0.913017	0.99828	0.945914	0.857588	0,339844	0,339844	0.625
29	male	41	L	347.131	10	14.5498	17.2583	16.6111	17.0352	17.0289	34.7131	19.6119	14.3716	13.8457	14.6709	18.0171	9.15905	7.27232	7.5518	6.37675	4.6875	10.1794	8.72544	8.54999	9.39734	16	0.985346	0.977196	0.992519	0.979843	0.971669	0,339844	0,339844	0.625
